# Supplementary material for: Microvesicle-Mediated Tissue Regeneration Mitigates the Effects of Cellular Ageing
Source: Cells. 2023 Jun 23;12(13):1707. doi: 10.3390/cells12131707 (PMC10340655; doi:10.3390/cells12131707)
Supplement: Supplementary file 1 [file cells-12-01707-s001.zip]

Archive with 1 entries (1 files):
- cells-2456770-supplementary.pdf
